# Supplementary material for: Core Perturbomes of Escherichia coli and Staphylococcus aureus Using a Machine Learning Approach
Source: Pathogens. 2025 Aug 7;14(8):788. doi: 10.3390/pathogens14080788 (PMC12389024; doi:10.3390/pathogens14080788)
Supplement: Supplementary file 1 [file pathogens-14-00788-s001.zip]

Archive with 1 entries (1 files):
- pathogens-3733307-supplementary.xlsx
